# Supplementary material for: Meta-analysis for milk fat and protein percentage using imputed sequence variant genotypes in 94,321 cattle from eight cattle breeds
Source: Genet Sel Evol. 2020 Jul 7;52:37. doi: 10.1186/s12711-020-00556-4 (PMC7339598; doi:10.1186/s12711-020-00556-4)
Supplement: Supplementary file 2 — Additional file 2: Table S1. QTL detected for fat percentage in the meta-analysis. chr = chromosome, pos = position in base pair on UMD3.1 assembly, ARS-UCD2.1 = position in base pair on ASR-UCD2.1 assembly, p = p-value in the meta-analysis, dir = direction of effect in each of the GWAS (from left to right: Braunvieh, Fleckvieh, German Holstein, Norwegian Red, Australian bull dataset, Australian cow dataset, Montbéliarde, Normande, French Holstein), start = pos – 250 kb, end = pos + 250 kb, nSig = number of variants with a p-value ≤ 10−8 in the interval, nGenic = nSig associated with a gene, genes = genes in the interval with significant variants, cojo = p-value in COJO analysis for retained variants, or discarded/not present to indicate variants that were discarded or not included in COJO analysis), sameDirVal = indicates whether a variant had the same direction of Z-score in the meta-analysis and the validation analysis (- = not included in validation analysis, 0 = opposite direction, 1 = same direction), pVal = p-value in the validation analysis. [file 12711_2020_556_MOESM2_ESM.xlsx]

## Sheet: QTL fat%
trait	chr	pos	ARS-UCD2.1	p	dir	start	end	nVariants	nGenic	genes	cojo	sameDirVal	pVal
fat%	1	136077781	chr1:134971424	6.057e-09	-+?++++-?	135827781	136327781	2	0	-	1.2e-09	1	0.6461
fat%	1	144311078	chr1:142750156	9.41e-13	????++???	144061078	144561078	51	13	TMPRSS3;SLC37A1	1.9e-13	1	0.001503
fat%	2	8784571	chr2:8775269	4.094e-10	????++???	8534571	9034571	3	1	CALCRL	3.8e-10	-	-
fat%	2	108518794	chr2:107793798	1.794e-12	????--???	108268794	108768794	3	0	-	1.4e-14	1	0.005504
fat%	2	109733085	chr2:109011264	6.783e-14	????+++++	109483085	109983085	16	0	-	discarded	1	0.0006334
fat%	2	112582943	chr2:111801543	4.49e-09	????++???	112332943	112832943	1	0	-	1.4e-11	1	0.9912
fat%	2	114778763	chr2:113982189	6.345e-09	+???++???	114528763	115028763	3	0	-	discarded	1	7.75e-09
fat%	2	116627692	chr2:115820326	4.67e-10	????++???	116377692	116877692	7	3	AGFG1;SLC19A3	discarded	1	1.689e-06
fat%	2	118525440	chr2:117714617	2.395e-13	????++???	118275440	118775440	3	0	-	discarded	1	0.0001447
fat%	2	120503282	chr2:119696865	5.353e-26	????++--+	120253282	120753282	9	9	DIS3L2	2.4e-26	1	4.781e-15
fat%	2	122850881	chr2:122265642	3.099e-30	????++?-?	122600881	123100881	17	11	FABP3;ZCCHC17;NKAIN1	2.5e-18	1	1.496e-10
fat%	2	124796754	chr2:124214131	3.093e-35	????++???	124546754	125046754	26	13	PTPRU;MECR	7.9e-33	1	4.189e-06
fat%	2	125818694	chr2:125236147	1.356e-15	????++???	125568694	126068694	4	1	SESN2	discarded	1	0.001022
fat%	2	126921522	chr2:126332180	2.543e-18	????--???	126671522	127171522	3	1	GPN2	1.4e-19	1	0.09428
fat%	2	128115502	chr2:127521048	5.029e-09	+???++???	127865502	128365502	3	2	TMEM57	2.8e-14	1	0.1156
fat%	2	129599078	chr2:129003029	8.031e-12	????++???	129349078	129849078	3	1	CNR2	discarded	1	0.9707
fat%	3	7924949	chr3:13964664	6.975e-10	+++++-+++	7674949	8174949	13	10	FCRLA;FCGR2B	3.1e-13	1	0.0321
fat%	3	14012250	chr3:15464742	1.412e-09	??++++???	13762250	14262250	3	3	PEAR1;BCAN	2.6e-11	1	0.06786
fat%	3	15519670	chr3:16828852	2.91e-22	++++++--+	15269670	15769670	102	90	FDPS;CLK2;FAM189B;GBA;MTX1;KRTCAP2;DPM3;SLC50A1;EFNA1;EFNA3;EFNA4;ADAM15;DCST1;DCST2;ZBTB7B;PMVK	4e-29	1	0.007185
fat%	3	16890875	chr3:51700269	6.805e-09	+++++++-+	16640875	17140875	4	4	S100A3;S100A4;S100A5	discarded	1	0.0002214
fat%	3	51859132	chr3:7928045	4.224e-09	????++???	51609132	52109132	2	2	TGFBR3	5.2e-09	0	0.7423
fat%	3	91192157	chr3:90613364	1.125e-09	????+????	90942157	91442157	2	0	-	1.1e-09	0	0.8889
fat%	5	21862824	chr5:103938052	2.713e-09	????++???	21612824	22112824	3	0	-	discarded	0	0.128
fat%	5	23135943	chr5:108069563	7.261e-09	????+++??	22885943	23385943	1	0	-	7.4e-09	1	0.0002213
fat%	5	24218468	chr5:111909408	1.706e-09	????++???	23968468	24468468	10	9	PLXNC1;CCDC41	discarded	0	0.2272
fat%	5	31349638	chr5:114426158	6.539e-11	+?++++?++	31099638	31599638	9	2	LALBA	discarded	1	8.478e-07
fat%	5	71585382	chr5:21789429	5.974e-09	?--?---+-	71335382	71835382	1	1	SYN3	5.8e-11	1	0.7695
fat%	5	75761019	chr5:22980037	2.72e-18	++++++-++	75511019	76011019	990	345	NCF4;CSF2RB;LOC783544;TST;MPST;KCTD17;C1QTNF6;SSTR3	9.4e-14	1	0.02868
fat%	5	78412144	chr5:24061960	2.083e-09	????+++++	78162144	78662144	2	0	-	discarded	0	0.8375
fat%	5	82293356	chr5:31185948	2.136e-09	????--???	82043356	82543356	1	0	-	discarded	1	0.02377
fat%	5	88466475	chr5:71236308	4.96e-12	++++++???	88216475	88716475	36	19	ST8SIA1;ABCC9	discarded	1	0.2221
fat%	5	90548545	chr5:75385628	4.979e-15	-++?+++++	90298545	90798545	92	0	-	discarded	1	0.0001504
fat%	5	92417032	chr5:78036027	7.677e-25	-++?+++-+	92167032	92667032	155	17	PIK3C2G;RERGL	3.2e-23	1	1.93e-05
fat%	5	93945991	chr5:81893270	4.52e-165	++++++++-	93695991	94195991	1036	357	LMO3;MGST1;SLC15A5	4.4e-182	1	4.033e-19
fat%	5	95547804	chr5:88055726	7.57e-17	+++++++++	95297804	95797804	187	83	ARHGDIB;ERP27;MGP;ART4;SMCO3;WBP11;GUCY2C;PLBD1	discarded	1	0.003871
fat%	5	97158640	chr5:90119157	1.054e-15	+-+?++-++	96908640	97408640	34	3	GSG1	discarded	1	2.736e-05
fat%	5	98233584	chr5:91982959	3.704e-10	---?-----	97983584	98483584	1	0	-	1.3e-12	1	0.0008864
fat%	5	104308636	chr5:93516319	2.417e-10	+???++???	104058636	104558636	9	5	IFFO1;TAPBPL;CD27;LTBR	7e-13	1	0.162
fat%	5	108569846	chr5:95116325	4.704e-10	????++???	108319846	108819846	5	2	ERC1	2.4e-14	1	0.3195
fat%	5	112430503	chr5:96689616	5.669e-09	-+++++--+	112180503	112680503	1	0	-	discarded	1	0.06522
fat%	5	115251705	chr5:97761926	4.137e-09	????++???	115001705	115501705	2	2	EFCAB6	3.6e-13	0	0.8118
fat%	6	20421608	chr6:19145713	1.236e-11	+???++???	20171608	20671608	4	2	LOC101906472	1.5e-13	0	0.4533
fat%	6	38031954	chr6:36604584	9.361e-31	??++++?++	37781954	38281954	6	6	HERC6;ABCG2	1.6e-30	1	0.0001102
fat%	6	39047792	chr6:37612733	1.286e-09	??+??????	38797792	39297792	0	0	-	not present	-	-
fat%	6	40306455	chr6:38858382	1.644e-09	??+??????	40056455	40556455	5	0	-	discarded	-	-
fat%	6	42860424	chr6:41409856	8.472e-10	??+??????	42610424	43110424	6	6	KCNIP4	2.8e-08	-	-
fat%	6	44513382	chr6:43045950	1.306e-09	+-+?++-++	44263382	44763382	8	0	-	discarded	1	0.933
fat%	6	60943274	chr6:59296564	7.839e-09	-+?+++???	60693274	61193274	2	0	-	9e-09	-	-
fat%	6	87222018	chr6:85489615	4.788e-11	+++++++++	86972018	87472018	7	3	CSN1S1;HSTN;STATH	2.2e-11	1	0.0001943
fat%	7	93477559	chr7:91077226	2.172e-09	????--???	93227559	93727559	1	0	-	2.2e-09	0	0.6849
fat%	8	6757949	chr8:6899577	4.344e-10	++??++?+?	6507949	7007949	2	0	-	3.4e-09	1	0.0081
fat%	8	89535331	chr8:88039366	2.007e-16	+++++++++	89285331	89785331	149	0	-	1.6e-15	1	5.383e-05
fat%	10	11082533	chr10:11142473	1.154e-09	????++???	10832533	11332533	2	1	SERINC5	discarded	0	0.2274
fat%	10	12338013	chr10:12390543	6.848e-10	????++???	12088013	12588013	2	1	DPP8	discarded	0	0.2188
fat%	10	13702692	chr10:13740555	6.968e-09	??+?++???	13452692	13952692	1	0	-	discarded	0	0.9245
fat%	10	15362768	chr10:15387944	1.055e-12	?+??+++??	15112768	15612768	42	8	ITGA11	1.7e-10	1	0.2557
fat%	10	46483019	chr10:46424827	7.834e-23	-++++++++	46233019	46733019	520	429	HERC1;FBXL22;USP3	4.2e-20	1	5.127e-06
fat%	10	94520719	chr10:93375675	6.607e-10	????++???	94270719	94770719	2	0	-	2e-10	1	0.9962
fat%	11	5622360	chr11:103243846	9.824e-09	+???--+-?	5372360	5872360	3	0	-	discarded	0	0.8111
fat%	11	63221305	chr11:5652891	9.261e-09	+++++++++	62971305	63471305	2	1	TMSB4X	9.4e-12	1	4.085e-06
fat%	11	93679074	chr11:63263322	7.193e-09	????+++??	93429074	93929074	1	1	LOC539172	discarded	1	0.002923
fat%	11	95403821	chr11:93673242	4.336e-10	????++???	95153821	95653821	2	1	PSMB7	2e-09	1	6.337e-06
fat%	11	103289371	chr11:95404339	2.46e-59	+++++++++	103039371	103539371	398	178	TSC1;PAEP;GLT6D1;LCN9;KCNT1;CAMSAP1	7.3e-61	1	8.255e-05
fat%	12	69575658	chr12:69037181	1.823e-11	????++???	69325658	69825658	5	3	DCT;LOC781339	8.7e-12	1	2.098e-09
fat%	12	72286852	chr12:71643649	2.722e-19	++??+++--	72036852	72536852	74	6	LOC100337053	1.5e-19	1	7.156e-08
fat%	12	77291665	chr12:73428217	8.944e-13	+???++?+?	77041665	77541665	104	0	-	discarded	1	0.6325
fat%	13	15781267	chr13:15703513	9.51e-09	????--???	15531267	16031267	1	0	-	discarded	0	0.833
fat%	13	41782489	chr13:41415904	7.868e-10	????++???	41532489	42032489	2	0	-	4.5e-09	1	7.512e-06
fat%	13	43310033	chr13:42934275	1.325e-15	????++???	43060033	43560033	33	21	PYGB;ABHD12;ANKRD16;GDI2;FAM208B	7.6e-15	1	0.1345
fat%	13	80352416	chr13:79622461	1.784e-09	????++?-?	80102416	80602416	3	0	-	discarded	0	0.9247
fat%	14	1726659	chr14:540844	1.84e-1423	?++?+++++	1476659	1976659	1026	889	C14H8orf33;ZNF34;RPL8;ZNF7;COMMD5;ARHGAP39;MIR2308;C14H8orf82;LRRC24;LRRC14;RECQL4;MFSD3;GPT;PPP1R16A;FOXH1;KIFC2;CYHR1;TONSL;SLC39A4;CPSF1;ADCK5;GPR172A;FBXL6;TMEM249;SCRT1;DGAT1;HSF1;BOP1;LOC615157;MROH1;LOC523023;FAM203A;MAF1;SHARPIN;CYC1;GPAA1;EXOSC4;OPLAH;SMPD5;SPATC1	0	1	5.25e-163
fat%	14	2833399	chr14:1688550	2.47e-710	?++?+++++	2583399	3083399	1563	721	LY6E;CYP11B1;GML;LOC100848249;LY6D;LYNX1;LYPD2;SLURP1;THEM6;PSCA;ARC;BAI1;TSNARE1	2.2e-93	1	4.28e-100
fat%	14	4133784	chr14:3104412	1.77e-166	?++++++?+	3883784	4383784	2052	1932	PTK2;EIF2C2;CHRAC1;TRAPPC9	1.5e-12	1	1.075e-19
fat%	14	5807206	chr14:4782201	6.451e-56	-++++++?+	5557206	6057206	847	214	FAM135B	3.7e-20	1	4.817e-05
fat%	14	7043648	chr14:6009387	3.576e-36	?++?+++++	6793648	7293648	597	0	-	discarded	1	1.336e-09
fat%	14	8662491	chr14:7630289	9.187e-20	?+-++++?+	8412491	8912491	103	0	-	6.9e-19	1	0.1142
fat%	14	10268291	chr14:9206098	2.428e-19	?+???????	10018291	10518291	75	17	KCNQ3;OC90;EFR3A	not present	-	-
fat%	14	13437566	chr14:12321441	3.007e-11	++??++???	13187566	13687566	14	0	-	4.1e-23	1	0.1133
fat%	14	20585200	chr14:18974713	2.997e-09	+++?+++-+	20335200	20835200	2	1	SPIDR	discarded	1	0.02841
fat%	14	26987787	chr14:25306018	1.595e-09	????--???	26737787	27237787	1	0	-	discarded	1	3.348e-05
fat%	14	50669016	chr14:48507847	2.096e-09	++++++-++	50419016	50919016	14	0	-	discarded	1	0.01289
fat%	14	64005414	chr14:61824641	1.768e-11	??+?++??+	63755414	64255414	2	0	-	discarded	1	5.522e-06
fat%	14	65360723	chr14:63173429	4.591e-17	??+?++??+	65110723	65610723	17	0	-	discarded	1	2.647e-07
fat%	14	66636012	chr14:64440908	1.545e-20	??+?++???	66386012	66886012	13	5	FBXO43;RGS22;MGC148714	1.8e-08	1	3.57e-10
fat%	14	67704709	chr14:65502497	9.946e-12	??+??????	67454709	67954709	6	3	STK3	not present	-	-
fat%	14	69184566	chr14:66892638	2.345e-14	??+?+++-+	68934566	69434566	12	5	TSPYL5;CPQ	discarded	1	8.291e-06
fat%	14	70407856	chr14:68066712	4.355e-10	+-+?+++?+	70157856	70657856	6	4	PTDSS1;GDF6	9.2e-13	1	0.0004789
fat%	14	72263601	chr14:69944734	1.538e-09	+?+?++??+	72013601	72513601	2	2	RAD54B;GEM	discarded	1	0.001004
fat%	15	52209560	chr15:51372957	5.124e-10	?++?+++++	51959560	52459560	7	7	RHOG;NUP98;ART1	discarded	1	2.788e-05
fat%	15	53986112	chr15:53199698	3.228e-15	-++++++?+	53736112	54236112	386	316	PLEKHB1;RAB6A;MRPL48;PAAF1;DNAJB13	3.3e-15	1	0.003138
fat%	15	74831384	chr15:73959472	8.418e-09	---?---+-	74581384	75081384	1	1	HSD17B12	discarded	1	0.4549
fat%	16	161447	chr16:332645	4.89e-12	???+?????	0	411447	5	0	-	not present	-	-
fat%	16	1607307	chr16:1790257	1.894e-53	+++++++++	1357307	1857307	387	17	SOX13;ETNK2;REN;GOLT1A;PLEKHA6	5.4e-71	1	1.349e-05
fat%	16	29513018	chr16:28760229	6.388e-11	????++???	29263018	29763018	46	23	ENAH;SRP9;EPHX1;TMEM63A;PYCR2;LOC101909081	1.3e-12	1	0.3303
fat%	16	41296454	chr16:40427365	2.215e-12	????++???	41046454	41546454	6	0	-	9.8e-15	1	0.01292
fat%	16	67736621	chr16:66250094	2.571e-28	++++++--+	67486621	67986621	215	213	SWT1;IVNS1ABP	4.8e-28	1	0.4136
fat%	17	28026175	chr17:27611570	4.665e-09	????--???	27776175	28276175	1	0	-	discarded	1	0.004034
fat%	17	29713168	chr17:29291446	2.129e-09	+???++???	29463168	29963168	1	0	-	1.2e-09	1	0.001147
fat%	17	66116436	chr17:63860793	2.068e-09	????++?-?	65866436	66366436	7	7	ACACB;USP30;SVOP	1.2e-09	1	0.0338
fat%	17	71986990	chr17:69885608	2.765e-09	????--???	71736990	72236990	1	0	-	discarded	1	0.0001458
fat%	18	57488360	chr18:57029451	6.984e-09	+++++++++	57238360	57738360	1	1	LOC540297	1.3e-08	1	0.1685
fat%	18	65410260	chr18:65232729	7.284e-09	-+??---??	65160260	65660260	1	0	-	1.4e-08	1	0.000469
fat%	19	35254029	chr19:34652530	3.967e-09	---------	35004029	35504029	1	1	RAI1	discarded	1	0.3065
fat%	19	42900395	chr19:42261257	2.245e-11	+++++++++	42650395	43150395	371	175	CNP;NKIRAS2;DHX58;KAT2A;HSPB9;RAB5C;KCNH4	7.1e-12	1	0.0001466
fat%	19	46166526	chr19:45529661	9.283e-09	????++???	45916526	46416526	1	1	NSF	discarded	1	2.488e-07
fat%	19	50296530	chr19:49679068	2.336e-10	++++++--+	50046530	50546530	11	9	TBCD;FN3K	discarded	1	0.2359
fat%	19	51381940	chr19:50773265	6.803e-29	+++++++-+	51131940	51631940	67	59	CD7;CSNK1D;SLC16A3;CCDC57;FASN;PCYT2;ANAPC11	3.1e-36	1	0.0004473
fat%	19	56200402	chr19:55570434	3.23e-11	????++???	55950402	56450402	12	8	EXOC7;ZACN;GALR2	3.8e-11	1	0.0002493
fat%	19	60756086	chr19:60180782	1.033e-10	????+????	60506086	61006086	1	0	-	1.2e-10	-	-
fat%	20	27036445	chr20:27023009	2.431e-09	++++++-++	26786445	27286445	18	0	-	discarded	1	0.8371
fat%	20	28822241	chr20:28807874	8.868e-09	------??-	28572241	29072241	1	0	-	discarded	1	0.09986
fat%	20	30106314	chr20:30094520	3.293e-50	????++???	29856314	30356314	85	4	MRPS30	1e-47	1	2.302e-26
fat%	20	31909478	chr20:31888449	7.32e-94	+++?++--+	31659478	32159478	842	480	CCDC152;GHR	4.5e-72	1	2.65e-23
fat%	20	32986669	chr20:32973004	4.096e-37	????++???	32736669	33236669	200	140	OXCT1;PLCXD3	discarded	1	4.494e-15
fat%	20	34287852	chr20:34274705	3.857e-30	????++++?	34037852	34537852	244	0	-	discarded	1	3.244e-11
fat%	20	35463213	chr20:35447196	4.267e-16	????++???	35213213	35713213	46	39	FYB;RICTOR;OSMR	discarded	1	0.001189
fat%	20	37256253	chr20:37232060	4.436e-21	????++???	37006253	37506253	13	12	NUP155;C20H5orf42;NIPBL	discarded	1	6.758e-05
fat%	20	40140528	chr20:40100801	1.722e-10	-???++?+?	39890528	40390528	6	6	ADAMTS12	9.5e-26	1	0.00491
fat%	20	56690543	chr20:56614957	9.723e-11	???+?????	56440543	56940543	2	1	FAM134B	not present	-	-
fat%	21	42336790	chr21:41915628	9.197e-09	-???++???	42086790	42586790	4	4	HEATR5A	9.3e-09	1	0.0151
fat%	22	58826899	chr22:58164517	3.331e-09	????++???	58576899	59076899	1	1	WNT7A	3.4e-09	0	0.05121
fat%	24	31737603	chr24:31444310	2.199e-09	++??++++?	31487603	31987603	5	4	ZNF521	1.8e-09	1	0.6472
fat%	24	58805750	chr24:58301200	1.198e-09	+++++++++	58555750	59055750	1	1	LMAN1	9.7e-10	1	0.003247
fat%	25	5606234	chr25:5560774	5.688e-09	?????+???	5356234	5856234	1	0	-	4.3e-09	-	-
fat%	25	9354466	chr25:9313204	1.225e-10	+???++???	9104466	9604466	95	63	EMP2	9.3e-11	-	-
fat%	25	36527270	chr25:35991039	7.589e-10	???+?????	36277270	36777270	7	6	GIGYF1;GNB2;LOC532330;TSC22D4	not present	-	-
fat%	26	8727141	chr26:8693191	4.297e-09	????++???	8477141	8977141	3	0	-	discarded	1	0.1208
fat%	26	12800679	chr26:12765577	2.553e-09	????++???	12550679	13050679	1	0	-	5.9e-09	1	0.00464
fat%	26	21144708	chr26:21272422	4.215e-20	+++++++++	20894708	21394708	39	37	SCD	3.3e-18	1	0.001598
fat%	26	22505793	chr26:22634658	3.469e-12	+-?++++?+	22255793	22755793	11	10	FGF8;MGEA5;KCNIP2;C26H10orf76	4.3e-08	1	0.1258
fat%	26	23832651	chr26:23588639	8.464e-09	+++++++++	23582651	24082651	3	3	CNNM2	discarded	1	0.02118
fat%	26	26366856	chr26:26146983	1.888e-09	????++???	26116856	26616856	2	2	SORCS3	2e-09	-	-
fat%	27	22768617	chr27:23690414	8.947e-09	????++???	22518617	23018617	1	0	-	discarded	0	8.279e-05
fat%	27	28357505	chr27:29154848	2.439e-09	????++???	28107505	28607505	3	2	FUT10	1.1e-08	1	0.009737
fat%	27	35094846	chr27:35433076	1.637e-09	--?+++???	34844846	35344846	2	0	-	discarded	1	0.002386
fat%	27	36206783	chr27:36517533	4.013e-68	+++++++++	35956783	36456783	530	181	GOLGA7;GINS4;GPAT4;LOC527381;ANK1	2.2e-59	1	1.147e-15
fat%	27	42430207	chr27:42550267	2.688e-09	?+??++???	42180207	42680207	2	0	-	8e-09	-	-
fat%	29	9571372	chr29:9510570	5.976e-10	+++++++++	9321372	9821372	7	0	-	6e-10	1	7.383e-05

## Sheet: gene positions
gene	chr	start	end
TMPRSS3	1	144222210	144243229
SLC37A1	1	144364346	144437225
CALCRL	2	8901432	9030989
AGFG1	2	116441987	116516520
SLC19A3	2	116619949	116644855
DIS3L2	2	120486066	120794558
FABP3	2	122723225	122783830
ZCCHC17	2	122784558	122889605
NKAIN1	2	122975078	122980139
PTPRU	2	124819576	124906896
MECR	2	124913878	124949961
SESN2	2	125698160	125714128
GPN2	2	126911037	126920480
TMEM57	2	128137418	128203726
CNR2	2	129597586	129634311
FCRLA	3	7898510	7904866
FCGR2B	3	7928113	7944607
PEAR1	3	13986478	14007210
BCAN	3	14223569	14241533
FDPS	3	15356047	15374937
CLK2	3	15422624	15431541
FAM189B	3	15437676	15442475
GBA	3	15445102	15463930
MTX1	3	15464426	15468964
KRTCAP2	3	15498847	15501486
DPM3	3	15517158	15517733
SLC50A1	3	15518286	15520448
EFNA1	3	15521494	15528093
EFNA3	3	15567318	15576042
EFNA4	3	15587570	15591685
ADAM15	3	15593459	15603312
DCST1	3	15603805	15619232
DCST2	3	15619491	15636992
ZBTB7B	3	15634915	15648928
PMVK	3	15715719	15725510
S100A3	3	16880769	16884904
S100A4	3	16887102	16888570
S100A5	3	16891318	16894701
TGFBR3	3	51661004	51866717
PLXNC1	5	24072282	24224562
CCDC41	5	24226912	24374720
LALBA	5	31347861	31349882
SYN3	5	71475847	71926718
NCF4	5	75641217	75659769
CSF2RB	5	75724620	75745819
LOC783544	5	75790890	75808769
TST	5	75810521	75817101
MPST	5	75818030	75827375
KCTD17	5	75855285	75866757
C1QTNF6	5	75992622	75999893
SSTR3	5	76012701	76013957
ST8SIA1	5	88287352	88453869
ABCC9	5	88677586	88831324
PIK3C2G	5	91835146	92276939
RERGL	5	92432331	92442968
LMO3	5	93693961	93757644
MGST1	5	93926791	93950162
SLC15A5	5	94030765	94127585
ARHGDIB	5	95376923	95395815
ERP27	5	95397671	95422809
MGP	5	95456444	95459983
ART4	5	95499897	95506314
SMCO3	5	95530631	95531308
WBP11	5	95536891	95549925
GUCY2C	5	95605339	95670749
PLBD1	5	95706361	95796211
GSG1	5	97239157	97258621
IFFO1	5	104224800	104236939
TAPBPL	5	104292854	104300410
CD27	5	104302583	104308155
LTBR	5	104346662	104354420
ERC1	5	108308618	108549124
EFCAB6	5	115127019	115419183
LOC101906472	6	20415893	20416639
HERC6	6	37736138	37793279
ABCG2	6	37913110	38030583
KCNIP4	6	41709362	43021626
CSN1S1	6	87141556	87159096
HSTN	6	87189736	87204439
STATH	6	87229656	87239005
SERINC5	10	11052483	11103578
DPP8	10	12321152	12369941
ITGA11	10	15103981	15196986
HERC1	10	46241889	46455782
FBXL22	10	46461587	46466076
USP3	10	46471349	46570989
TMSB4X	11	63290422	63395507
LOC539172	11	93678033	93678974
PSMB7	11	95401692	95458914
TSC1	11	102967047	103099918
PAEP	11	103301664	103306381
GLT6D1	11	103317236	103325372
LCN9	11	103327151	103328557
KCNT1	11	103392739	103438416
CAMSAP1	11	103446831	103489544
DCT	12	69502941	69544658
LOC781339	12	69574459	69575727
LOC100337053	12	74816045	74978179
PYGB	13	43166167	43184380
ABHD12	13	43187469	43240717
ANKRD16	13	43253789	43268428
GDI2	13	43302440	43331090
FAM208B	13	43333398	43366338
C14H8orf33	14	1487366	1489409
ZNF34	14	1491984	1502250
RPL8	14	1505030	1507633
ZNF7	14	1517535	1523303
COMMD5	14	1531491	1533526
ARHGAP39	14	1563866	1600378
MIR2308	14	1566933	1567001
C14H8orf82	14	1602474	1605012
LRRC24	14	1604105	1609477
LRRC14	14	1610263	1613725
RECQL4	14	1614027	1620509
MFSD3	14	1620570	1622643
GPT	14	1623903	1626907
PPP1R16A	14	1628814	1633988
FOXH1	14	1654701	1656256
KIFC2	14	1656950	1663804
CYHR1	14	1663923	1677519
TONSL	14	1681494	1692498
SLC39A4	14	1719732	1724220
CPSF1	14	1728207	1742670
ADCK5	14	1742714	1756301
GPR172A	14	1763994	1766621
FBXL6	14	1766767	1769754
TMEM249	14	1770660	1772329
SCRT1	14	1782901	1788087
DGAT1	14	1795351	1804562
HSF1	14	1806081	1825793
BOP1	14	1825982	1844587
LOC615157	14	1838135	1840081
MROH1	14	1844664	1894424
LOC523023	14	1901563	1903852
FAM203A	14	1905129	1907245
MAF1	14	1921784	1924818
SHARPIN	14	1925026	1929354
CYC1	14	1930186	1932580
GPAA1	14	1942672	1945910
EXOSC4	14	1947198	1949074
OPLAH	14	1957554	1966646
SMPD5	14	1966292	1968825
SPATC1	14	1970919	1998401
LY6E	14	2624758	2628462
CYP11B1	14	2705112	2710148
GML	14	2715416	2742638
LOC100848249	14	2755206	2762197
LY6D	14	2801383	2803020
LYNX1	14	2814587	2816685
LYPD2	14	2829285	2831334
SLURP1	14	2834781	2835985
THEM6	14	2839180	2842655
PSCA	14	2854604	2856167
ARC	14	2892788	2893978
BAI1	14	2948972	3014380
TSNARE1	14	3054763	3171546
PTK2	14	3870893	4065010
EIF2C2	14	4085146	4168483
CHRAC1	14	4182522	4185763
TRAPPC9	14	4229512	4616552
FAM135B	14	5423556	5657244
KCNQ3	14	9793486	10085181
OC90	14	10142426	10166694
EFR3A	14	10171320	10250757
SPIDR	14	20740960	20987465
FBXO43	14	66422896	66434635
RGS22	14	66472379	66593433
MGC148714	14	66637801	66647721
STK3	14	67677676	67987801
TSPYL5	14	69145536	69149006
CPQ	14	69287302	69893052
PTDSS1	14	70236070	70303427
GDF6	14	70399571	70416866
RAD54B	14	72176935	72295285
GEM	14	72386751	72399660
RHOG	15	52061683	52075146
NUP98	15	52097535	52183246
ART1	15	52184590	52213125
PLEKHB1	15	53907206	53922643
RAB6A	15	53936927	54027857
MRPL48	15	54065466	54120351
PAAF1	15	54131056	54171357
DNAJB13	15	54180361	54192907
HSD17B12	15	74652043	74830690
SOX13	16	1716803	1728817
ETNK2	16	1734650	1749646
REN	16	1752891	1762733
GOLT1A	16	1781213	1794807
PLEKHA6	16	1806692	1878608
ENAH	16	29238992	29442791
SRP9	16	29552152	29561665
EPHX1	16	29585792	29624037
TMEM63A	16	29624572	29655286
PYCR2	16	29695734	29699696
LOC101909081	16	29717220	29721104
SWT1	16	67653941	67759357
IVNS1ABP	16	67765816	67785616
ACACB	17	66102654	66198865
USP30	17	66239945	66263958
SVOP	17	66276572	66349821
LOC540297	18	57477240	57484854
RAI1	19	35252242	35263546
CNP	19	42774249	42780091
NKIRAS2	19	42812569	42816762
DHX58	19	42877797	42888179
KAT2A	19	42888854	42895399
HSPB9	19	42896709	42897222
RAB5C	19	42898002	42903081
KCNH4	19	42922699	42938502
NSF	19	46081986	46228565
TBCD	19	50388667	50536976
FN3K	19	50537804	50546687
CD7	19	51152180	51155591
CSNK1D	19	51207151	51241060
SLC16A3	19	51243972	51255385
CCDC57	19	51271301	51351984
FASN	19	51384922	51403614
PCYT2	19	51592128	51599282
ANAPC11	19	51604152	51609338
EXOC7	19	56190846	56208380
ZACN	19	56208460	56212672
GALR2	19	56214821	56217283
MRPS30	20	30072215	30081516
CCDC152	20	31793082	31834092
GHR	20	31890736	32199996
OXCT1	20	32683996	32848723
PLCXD3	20	33030483	33230694
FYB	20	35248388	35347535
RICTOR	20	35376524	35514741
OSMR	20	35521410	35588186
NUP155	20	36999199	37048887
C20H5orf42	20	37092892	37174619
NIPBL	20	37189901	37303893
ADAMTS12	20	39913085	40304028
FAM134B	20	56709603	56758641
HEATR5A	21	42256946	42339622
WNT7A	22	58809372	58873170
ZNF521	24	31675533	32049400
LMAN1	24	58797010	58815897
EMP2	25	9330475	9359612
GIGYF1	25	36437200	36443896
GNB2	25	36446227	36451406
LOC532330	25	36521455	36523178
TSC22D4	25	36614550	36623767
SCD	26	21141592	21148318
FGF8	26	22375029	22380835
MGEA5	26	22390930	22417746
KCNIP2	26	22422214	22440709
C26H10orf76	26	22446522	22608433
CNNM2	26	23795436	23972895
SORCS3	26	26294032	26397191
FUT10	27	28320661	28398005
GOLGA7	27	36108533	36125175
GINS4	27	36143518	36159007
GPAT4	27	36212255	36229009
LOC527381	27	36248821	36253367
ANK1	27	36295590	36355927
